# Supplementary material for: Polyethylenimine, an Autophagy-Inducing Platinum-Carbene-Based Drug Carrier with Potent Toxicity towards Glioblastoma Cancer Stem Cells
Source: Cancers (Basel). 2022 Oct 15;14(20):5057. doi: 10.3390/cancers14205057 (PMC9599868; doi:10.3390/cancers14205057)
Supplement: Supplementary file 1 [file cancers-14-05057-s001.zip]

Archive with 1 entries (1 files):
- cancers-1959404-supplementary.pdf
